# Supplementary material for: Membrane tension induces F-actin reorganization and flow in a biomimetic model cortex
Source: Commun Biol. 2023 Mar 27;6:325. doi: 10.1038/s42003-023-04684-7 (PMC10043271; doi:10.1038/s42003-023-04684-7)
Supplement: Supplementary file 12 — Supplementary Data 1 [file 42003_2023_4684_MOESM12_ESM.xlsx]

## Sheet: Fig1B
	Location	Z:\Ryota\Experiment\07102022\lipid0707_5_0630OB30%_emptyLiposome_0.1mgmlPLL			Location	Z:\Ryota\Experiment\07102022\lipid0707_5_0630OB30%_emptyLiposome_1mgmlPLL			Location	Z:\Ryota\Experiment\07102022\lipid0707_5_0630OB30%_emptyLiposome_10mgmlPLL
	PLL conc	0.1mgml			PLL conc	1mgml			PLL conc	10mgml
		Adherent	Non-adherent			Adherent	Non-adherent			Adherent	Non-adherent		GrandTotal
		54	170			37	58			171	39
	Total		224		Total		95		Total		210		529
	Percent	0.241071	0.758929		Percent	0.389474	0.610526		Percent	0.814286	0.185714
	GrandTotal	262	267
		adh	nonadh

## Sheet: Fig1CD
	Location	Z:\Ryota\Experiment\07182022\lipid0715N_0710OB15%_actinLiposome_emptyLiposome_10mgmlPLL_0.1ATPinside\- RYOTA - - c488 c561 Timelapse.tif\spreading_pore

## Sheet: Fig1E
		E:\Data\UChicago\bigmike\010711_600Pa_hiMWPLL_emptyvesEPCWTAChol_100ul2prctMC\Traction
		C:\Dropbox\LLM_Manuscripts\Manuscript_Pores\Figures\Figure1_MembraneTension\prepfiles\traction maps

## Sheet: Fig1F_p1
E:\Data\UChicago\bigmike\010711_600Pa_hiMWPLL_emptyvesEPCWTAChol_100ul2prctMC\Traction												This is dividing the strain energy						This is taking the average 'ring stress'
												by the area						and multiplying by area, and then dividing by perimeter
			Energy (pJ)	Energy (J)		time (s)	time (min)	Label	Area (pix)	Area (um2)	Area (m2)	Tension (N/m)	Tension (mN/m)	Mean Stress	Total Force (N)	Perimeter (um)	Perimeter (m)	Tension (N/m)	Tension (mN/m)	pJ/um2	Highest/Lowest Tension	Mean	StdDev	Min	Max	X	Y	XM	YM	Perim.	Circ.	Feret	IntDen	Median	Skew	Kurt	RawIntDen	Slice	FeretX	FeretY	FeretAngle	MinFeret	AR	Round	Solidity
			3.05172e-06	3.05172e-18	1	0	0	lipid_align:561__align0002	27652	310.698	3.10698e-10	9.82214e-09	9.82214e-06	0.775	2.40791e-10	63.8231	6.38231e-05	3.77278e-06	0.00377278	0.000948163	35.5118	912.988	492.644	367	6865	858.47	614.957	857.405	617.439	602.105	0.958	196.901	25245931	764	4.088	26.843	25245931	1	780	675	48.294	183.944	1.048	0.954	0.985
			5.80218e-05	5.80218e-17	2	6.235	0.103917	lipid_align:561__align0003	26229	294.709	2.94709e-10	1.96878e-07	0.000196878	2.747	8.09566e-10	62.6159	6.26159e-05	1.29291e-05	0.0129291	0.0170995		938.056	496.792	389	6919	860.205	618.036	859.512	619.491	590.716	0.945	196.4	24604275	769	3.91	24.606	24604275	2	773	659	24.999	175.645	1.086	0.921	0.977
			3.47199e-05	3.47199e-17	3	19.891	0.331517	lipid_align:561__align0004	27547	309.518	3.09518e-10	1.12174e-07	0.000112174	2.833	8.76865e-10	63.7924	6.37924e-05	1.37456e-05	0.0137456	0.0107464		922.453	487.126	416	6987	857.161	615.231	857.158	617.514	601.815	0.956	195.533	25410808	764	3.882	24.573	25410808	3	785	681	51.02	183.516	1.05	0.953	0.984
			5.34083e-05	5.34083e-17	4	27.124	0.452067	lipid_align:561__align0005	27965	314.215	3.14215e-10	1.69974e-07	0.000169974	3.811	1.19747e-09	64.2102	6.42102e-05	1.86492e-05	0.0186492	0.0167817		920.19	461.621	398	4772	859.739	616.95	858.862	618.207	605.757	0.958	197.798	25733115	764	2.949	11.384	25733115	4	817	705	65.508	186.118	1.033	0.968	0.984
			4.99439e-05	4.99439e-17	5	34.359	0.57265	lipid_align:561__align0006	28751	323.046	3.23046e-10	1.54603e-07	0.000154603	4.338	1.40137e-09	64.8373	6.48373e-05	2.16137e-05	0.0216137	0.0161342		931.459	470.15	375	4632	855.905	614.566	857.155	616.651	611.673	0.966	198.92	26780366	774	2.882	10.874	26780366	5	764	657	19.073	188.043	1.039	0.963	0.988
			0.000224867	2.24867e-16	6	56.344	0.939067	lipid_align:561__align0007	28526	320.518	3.20518e-10	7.01574e-07	0.000701574	6.406	2.05324e-09	64.8847	6.48847e-05	3.16444e-05	0.0316444	0.072074		940.247	471.078	403	4690	858.051	617.149	858.3	618.517	612.12	0.957	200.771	26821477	777	2.926	11.349	26821477	6	797	693	49.646	189	1.036	0.965	0.982
			9.7721e-05	9.7721e-17	7	71.344	1.18907	lipid_align:561__align0008	27882	313.282	3.13282e-10	3.11927e-07	0.000311927	5.659	1.77286e-09	64.3319	6.43319e-05	2.75581e-05	0.0275581	0.0306143		954.246	473.823	422	4709	856.987	615.083	858.102	617.579	606.905	0.951	196.621	26606275	781	2.862	10.719	26606275	7	781	675	43.764	186	1.024	0.976	0.985
			5.2804e-05	5.2804e-17	8	86.343	1.43905	lipid_align:561__align0009	27074	304.203	3.04203e-10	1.73581e-07	0.000173581	4.853	1.4763e-09	63.4463	6.34463e-05	2.32685e-05	0.0232685	0.0160632		969.118	474.253	438	4590	857.524	615.195	858.688	617.683	598.55	0.95	195.233	26237894	783	2.818	10.359	26237894	8	801	691	52.074	183	1.045	0.957	0.982
			2.80605e-05	2.80605e-17	9	101.421	1.69035	lipid_align:561__align0010	28487	320.08	3.2008e-10	8.76673e-08	8.76673e-05	3.821	1.22303e-09	64.9556	6.49556e-05	1.88286e-05	0.0188286	0.00898161		963.032	476.521	426	4668	858.422	616.555	859.475	618.565	612.789	0.953	199.612	27433884	785	2.817	10.643	27433884	9	764	645	16.892	187.292	1.021	0.98	0.985
			8.2974e-06	8.2974e-18	10	116.374	1.93957	lipid_align:561__align0011	28043	315.091	3.15091e-10	2.63333e-08	2.63333e-05	3.074	9.6859e-10	64.478	6.4478e-05	1.5022e-05	0.015022	0.00261444		952.953	467.419	379	4512	856.033	617.681	857.71	619.694	608.283	0.952	196.787	26723672	777	2.778	10.267	26723672	10	855	521	99.654	185.524	1.008	0.992	0.982
			1.18538e-05	1.18538e-17	11	131.343	2.18905	lipid_align:561__align0012	27607	310.192	3.10192e-10	3.82144e-08	3.82144e-05	4.173	1.29443e-09	64.6118	6.46118e-05	2.0034e-05	0.020034	0.00367696		971.702	470.949	397	4572	856.372	615.466	858.211	618.715	609.545	0.934	198.917	26825766	785	2.774	10.27	26825766	11	829	523	105.154	185.969	1.025	0.976	0.982
			1.5966e-05	1.5966e-17	12	146.375	2.43958	lipid_align:561__align0013	28494	320.159	3.20159e-10	4.98691e-08	4.98691e-05	4.709	1.50763e-09	64.8549	6.48549e-05	2.32461e-05	0.0232461	0.00511166		951.123	463.105	383	4426	855.692	616.486	858.226	619.199	611.839	0.957	198.172	27101288	775	2.661	9.534	27101288	12	781	683	42.546	186.729	1.017	0.983	0.986
			6.11901e-05	6.11901e-17	13	161.36	2.68933	lipid_align:561__align0014	27207	305.698	3.05698e-10	2.00165e-07	0.000200165	6.358	1.94363e-09	63.1948	6.31948e-05	3.07561e-05	0.0307561	0.0187057		949.517	457.157	391	4308	854.855	617.018	856.958	619.619	596.177	0.962	194.795	25833503	772	2.726	9.83	25833503	13	825	524	105.178	180	1.04	0.962	0.987
			6.39884e-05	6.39884e-17	14	176.359	2.93932	lipid_align:561__align0015	27846	312.878	3.12878e-10	2.04516e-07	0.000204516	6.634	2.07563e-09	64.0257	6.40257e-05	3.24187e-05	0.0324187	0.0200205		951.711	446.657	410	4891	856.574	616.198	858.464	618.719	604.016	0.959	195.144	26501331	777	2.72	10.322	26501331	14	847	520	101.828	185.825	1.014	0.986	0.986
			7.53481e-05	7.53481e-17	15	191.406	3.1901	lipid_align:561__align0016	27435	308.26	3.0826e-10	2.44431e-07	0.000244431	7.639	2.3548e-09	63.4336	6.34336e-05	3.71222e-05	0.0371222	0.0232268		952.01	445.269	389	4851	857.317	617.71	858.962	619.875	598.43	0.963	194.651	26118408	777	2.659	9.568	26118408	15	809	700	59.087	181.784	1.047	0.955	0.986
			0.000109515	1.09515e-16	16	206.36	3.43933	lipid_align:561__align0017	27192	305.529	3.05529e-10	3.58444e-07	0.000358444	8.773	2.68041e-09	63.6172	6.36172e-05	4.21334e-05	0.0421334	0.0334601		952.32	446.201	431	4758	859.202	617.49	859.949	619.879	600.162	0.949	193.041	25895476	769	2.68	9.643	25895476	16	857	521	98.34	182	1.044	0.958	0.983
			0.000134968	1.34968e-16	17	221.375	3.68958	lipid_align:561__align0018	27609	310.215	3.10215e-10	4.35079e-07	0.000435079	7.576	2.35019e-09	63.7327	6.37327e-05	3.68757e-05	0.0368757	0.041869		946.063	487.2	365	4865	854.364	615.789	856.849	619.651	601.252	0.96	194.756	26119844	768	3.132	13.406	26119844	17	776	675	39.165	186.347	1.015	0.985	0.985
			5.55972e-05	5.55972e-17	18	236.36	3.93933	lipid_align:561__align0019	26824	301.394	3.01394e-10	1.84467e-07	0.000184467	6.999	2.10946e-09	62.9106	6.29106e-05	3.35311e-05	0.0335311	0.0167567		965.335	510.044	362	5158	854.771	616.566	856.9	620.341	593.496	0.957	197.8	25894136	775	3.246	14.875	25894136	18	804	703	53.014	179	1.063	0.941	0.984
			0.000123483	1.23483e-16	19	251.359	4.18932	lipid_align:561__align0020	28369	318.754	3.18754e-10	3.87393e-07	0.000387393	8.766	2.7942e-09	64.8657	6.48657e-05	4.30766e-05	0.0430766	0.0393607		955.19	490.259	392	5139	859.572	616.035	861.162	620.579	611.941	0.952	198.645	27097772	771	3.073	13.733	27097772	19	809	532	122.25	187.03	1.018	0.982	0.981
			0.000101534	1.01534e-16	20	266.359	4.43932	lipid_align:561__align0021	27231	305.968	3.05968e-10	3.31846e-07	0.000331846	9.529	2.91556e-09	63.2999	6.32999e-05	4.60595e-05	0.0460595	0.0310662		956.192	487.003	408	5072	858.767	617.144	860.187	621.569	597.169	0.96	194.92	26038062	762	3.073	13.347	26038062	20	833	524	106.39	179.708	1.065	0.939	0.985
			0.000106769	1.06769e-16	21	281.359	4.68932	lipid_align:561__align0022	27634	310.496	3.10496e-10	3.43867e-07	0.000343867	9.817	3.04814e-09	63.5947	6.35947e-05	4.79307e-05	0.0479307	0.0331514		936.331	482.954	379	5135	856.664	613.475	858.782	618.761	599.95	0.965	197.2	25874563	762	3.099	13.474	25874563	21	801	695	53.246	182	1.046	0.956	0.986
			0.000105991	1.05991e-16	22	296.36	4.93933	lipid_align:561__align0023	26984	303.192	3.03192e-10	3.49584e-07	0.000349584	10.462	3.172e-09	63.5135	6.35135e-05	4.99421e-05	0.0499421	0.0321357		952.966	479.356	409	5117	859.107	613.179	860.552	618.506	599.184	0.944	195.205	25714822	768	3.103	13.331	25714822	22	832	707	73.329	182	1.033	0.968	0.982
			0.000177371	1.77371e-16	23	311.359	5.18932	lipid_align:561__align0024	27176	305.35	3.0535e-10	5.80878e-07	0.000580878	11.527	3.51976e-09	63.1126	6.31126e-05	5.57696e-05	0.0557696	0.0541601		926.431	463.789	381	5050	856.054	613.389	857.991	618.86	595.402	0.963	191.672	25176685	755	3.091	13.166	25176685	23	800	537	129.92	183.976	1.008	0.992	0.985
			0.000149736	1.49736e-16	24	326.359	5.43932	lipid_align:561__align0025	27597	310.08	3.1008e-10	4.82895e-07	0.000482895	11.774	3.65088e-09	63.7017	6.37017e-05	5.73122e-05	0.0573122	0.0464302		927.545	459.473	405	5045	857.53	615.309	859.338	619.916	600.959	0.96	195.87	25597458	757	3.008	12.424	25597458	24	788	683	44.793	186	1.017	0.984	0.986
			0.000143699	1.43699e-16	25	341.39	5.68983	lipid_align:561__align0026	27257	306.26	3.0626e-10	4.69205e-07	0.000469205	13.666	4.18534e-09	63.1632	6.31632e-05	6.62624e-05	0.0662624	0.0440091		924.277	452.47	350	4945	858.898	613.136	860.741	618.435	595.879	0.965	194.01	25193030	756	2.994	12.181	25193030	25	773	561	142.539	184.459	1.022	0.978	0.985
			0.000146137	1.46137e-16	26	356.359	5.93932	lipid_align:561__align0027	26680	299.776	2.99776e-10	4.87487e-07	0.000487487	15.11	4.52962e-09	62.8523	6.28523e-05	7.20678e-05	0.0720678	0.0438085		932.693	460.6	371	4967	858.716	612.423	860.178	617.968	592.946	0.954	193.215	24884241	766	3.044	12.299	24884241	26	821	521	115.769	181.841	1.051	0.951	0.984
			0.000134707	1.34707e-16	27	371.359	6.18932	lipid_align:561__align0028	26400	296.63	2.9663e-10	4.54125e-07	0.000454125	15.676	4.64998e-09	62.3599	6.23599e-05	7.45668e-05	0.0745668	0.0399583		926.939	435.81	389	4388	861.084	615.125	861.692	619.569	588.301	0.959	193.073	24471193	762	2.768	9.392	24471193	27	797	544	133.951	179.464	1.022	0.978	0.984
			0.000158839	1.58839e-16	28	386.359	6.43932	lipid_align:561__align0029	26685	299.833	2.99833e-10	5.2976e-07	0.00052976	16.786	5.03299e-09	62.8539	6.28539e-05	8.00745e-05	0.0800745	0.0476252		910.791	418.384	373	4280	855.659	612.316	857.473	617.952	592.961	0.954	192.751	24304459	759	2.654	8.739	24304459	28	773	659	26.831	181	1.007	0.993	0.986
			0.000144757	1.44757e-16	29	401.359	6.68932	lipid_align:561__align0030	25645	288.147	2.88147e-10	5.0237e-07	0.00050237	17.508	5.04488e-09	61.4337	6.14337e-05	8.21192e-05	0.0821192	0.0417112		904.508	405.107	409	4153	855.722	613.497	857.113	618.429	579.563	0.959	186.097	23196120	751	2.687	8.795	23196120	29	825	525	110.772	177	1.003	0.997	0.988
			0.000153902	1.53902e-16	30	416.359	6.93932	lipid_align:561__align0031	25262	283.844	2.83844e-10	5.42206e-07	0.000542206	18.533	5.26048e-09	61.013	6.1013e-05	8.6219e-05	0.086219	0.0436841		924.76	412.75	398	4167	857.857	611.684	859.007	617.178	575.594	0.958	184.621	23361293	760	2.584	7.896	23361293	30	793	545	133.464	179.113	1.009	0.991	0.983
			0.000210158	2.10158e-16	31	431.359	7.18932	lipid_align:561__align0032	25454	286.001	2.86001e-10	7.34816e-07	0.000734816	20.221	5.78323e-09	61.6458	6.16458e-05	9.38139e-05	0.0938139	0.0601055		910.227	395.934	388	4259	858.863	611.931	859.89	617.326	581.564	0.946	191.094	23168911	751	2.545	7.717	23168911	31	777	655	24.419	177.866	1.021	0.979	0.983
			0.000315209	3.15209e-16	32	446.359	7.43932	lipid_align:561__align0033	26980	303.147	3.03147e-10	1.03979e-06	0.00103979	21.238	6.43824e-09	63.3333	6.33333e-05	0.000101656	0.101656	0.0955546		900.883	389.925	379	4046	857.241	615.909	858.483	620.82	597.484	0.95	194.25	24305824	754	2.458	7.343	24305824	32	807	533	125.572	182	1.032	0.969	0.984
			0.000293408	2.93408e-16	33	461.359	7.68932	lipid_align:561__align0034	25692	288.675	2.88675e-10	1.0164e-06	0.0010164	22.092	6.37741e-09	61.7301	6.17301e-05	0.000103311	0.103311	0.0846997		909.377	383.126	423	3896	863.05	615.395	862.887	619.982	582.359	0.952	189.708	23363725	756	2.536	7.623	23363725	33	773	647	15.282	179	1.018	0.983	0.983
			0.000289411	2.89411e-16	34	476.359	7.93932	lipid_align:561__align0035	24613	276.552	2.76552e-10	1.0465e-06	0.0010465	23.329	6.45167e-09	60.3252	6.03252e-05	0.000106948	0.106948	0.0800371		909.499	382.714	409	3753	858.83	614.602	859.702	618.969	569.106	0.955	190.066	22385499	759	2.561	7.549	22385499	34	773	660	26.565	172	1.056	0.947	0.987
			0.000309396	3.09396e-16	35	491.36	8.18933	lipid_align:561__align0036	26403	296.664	2.96664e-10	1.04292e-06	0.00104292	24.527	7.27628e-09	62.0143	6.20143e-05	0.000117332	0.117332	0.0917866		901.875	384.552	388	3651	858.105	616.591	859.205	621.028	585.041	0.969	189.256	23812195	752	2.435	6.837	23812195	35	825	528	110.733	179.118	1.029	0.972	0.989
			0.000303766	3.03766e-16	36	506.359	8.43932	lipid_align:561__align0037	24311	273.158	2.73158e-10	1.11205e-06	0.00111205	26.907	7.34987e-09	59.8293	5.98293e-05	0.000122847	0.122847	0.0829764		903.168	381.605	422	3564	857.614	613.336	857.706	618.226	564.427	0.959	184.361	21956913	751	2.52	6.902	21956913	36	833	525	108.337	172	1.032	0.969	0.985
			0.000431548	4.31548e-16	37	521.359	8.68932	lipid_align:561__align0038	24770	278.316	2.78316e-10	1.55057e-06	0.00155057	27.446	7.63865e-09	60.1141	6.01141e-05	0.000127069	0.127069	0.120107		897.515	378.921	438	3489	857.416	616.228	857.787	620.829	567.114	0.968	187.323	22231442	747	2.392	6.139	22231442	37	800	544	130.236	173	1.04	0.962	0.987
			0.000439883	4.39883e-16	38	536.36	8.93933	lipid_align:561__align0039	24933	280.147	2.80147e-10	1.57018e-06	0.00157018	28.268	7.9192e-09	60.0925	6.00925e-05	0.000131784	0.131784	0.123232		881.296	374.141	360	3450	852.403	611.85	853.684	616.439	566.91	0.975	189.011	21973358	746	2.482	6.876	21973358	38	773	667	37.476	172.507	1.04	0.961	0.989
			0.000453169	4.53169e-16	39	551.36	9.18933	lipid_align:561__align0040	25587	287.496	2.87496e-10	1.57627e-06	0.00157627	28.495	8.19219e-09	61.1456	6.11456e-05	0.000133978	0.133978	0.130284		876.297	370.247	361	3442	854.057	611.337	855.278	616.534	576.845	0.966	186.507	22421799	744	2.399	6.477	22421799	39	843	517	101.129	178.843	1.032	0.969	0.987
			0.0009425	9.425e-16	40	566.36	9.43933	lipid_align:561__align0041	22289	250.439	2.50439e-10	3.76339e-06	0.00376339	16.01	4.00953e-09	58.2311	5.82311e-05	6.88555e-05	0.0688555	0.236039		3240.18	3656.12	433	16383	854.951	618.617	836.121	612.442	549.35	0.928	181.472	72220460	1464	1.887	2.997	72220460	40	781	661	31.938	165.463	1.043	0.959	0.979
					41	581.36	9.68933	lipid_align:561__align0042	20866	234.45	2.3445e-10	0	0		0	56.9976	5.69976e-05	0	0			3211.39	3348.66	333	16383	862.858	615.834	846.374	610.967	537.713	0.907	184.629	67008908	1604	1.833	3.01	67008908	41	797	669	39.726	153.374	1.136	0.881	0.976

## Sheet: Fig1F_p2
	Label	Area		Mean	StdDev	Min	Max	X	Y	XM	YM	Perim.	Circ.	Feret	IntDen	Median	Skew	Kurt	RawIntDen	Slice	FeretX	FeretY	FeretAngle	MinFeret	AR	Round	Solidity
1	lipid_align:561__align0002	27652	310.698	912.988	492.644	367	6865	858.47	614.957	857.405	617.439	602.105	0.958	196.901	25245931	764	4.088	26.843	25245931	1	780	675	48.294	183.944	1.048	0.954	0.985
2	lipid_align:561__align0003	26229	294.709	938.056	496.792	389	6919	860.205	618.036	859.512	619.491	590.716	0.945	196.4	24604275	769	3.91	24.606	24604275	2	773	659	24.999	175.645	1.086	0.921	0.977
3	lipid_align:561__align0004	27547	309.518	922.453	487.126	416	6987	857.161	615.231	857.158	617.514	601.815	0.956	195.533	25410808	764	3.882	24.573	25410808	3	785	681	51.02	183.516	1.05	0.953	0.984
4	lipid_align:561__align0005	27965	314.215	920.19	461.621	398	4772	859.739	616.95	858.862	618.207	605.757	0.958	197.798	25733115	764	2.949	11.384	25733115	4	817	705	65.508	186.118	1.033	0.968	0.984
5	lipid_align:561__align0006	28751	323.046	931.459	470.15	375	4632	855.905	614.566	857.155	616.651	611.673	0.966	198.92	26780366	774	2.882	10.874	26780366	5	764	657	19.073	188.043	1.039	0.963	0.988
6	lipid_align:561__align0007	28526	320.518	940.247	471.078	403	4690	858.051	617.149	858.3	618.517	612.12	0.957	200.771	26821477	777	2.926	11.349	26821477	6	797	693	49.646	189	1.036	0.965	0.982
7	lipid_align:561__align0008	27882	313.282	954.246	473.823	422	4709	856.987	615.083	858.102	617.579	606.905	0.951	196.621	26606275	781	2.862	10.719	26606275	7	781	675	43.764	186	1.024	0.976	0.985
8	lipid_align:561__align0009	27074	304.203	969.118	474.253	438	4590	857.524	615.195	858.688	617.683	598.55	0.95	195.233	26237894	783	2.818	10.359	26237894	8	801	691	52.074	183	1.045	0.957	0.982
9	lipid_align:561__align0010	28487	320.08	963.032	476.521	426	4668	858.422	616.555	859.475	618.565	612.789	0.953	199.612	27433884	785	2.817	10.643	27433884	9	764	645	16.892	187.292	1.021	0.98	0.985
10	lipid_align:561__align0011	28043	315.091	952.953	467.419	379	4512	856.033	617.681	857.71	619.694	608.283	0.952	196.787	26723672	777	2.778	10.267	26723672	10	855	521	99.654	185.524	1.008	0.992	0.982
11	lipid_align:561__align0012	27607	310.192	971.702	470.949	397	4572	856.372	615.466	858.211	618.715	609.545	0.934	198.917	26825766	785	2.774	10.27	26825766	11	829	523	105.154	185.969	1.025	0.976	0.982
12	lipid_align:561__align0013	28494	320.159	951.123	463.105	383	4426	855.692	616.486	858.226	619.199	611.839	0.957	198.172	27101288	775	2.661	9.534	27101288	12	781	683	42.546	186.729	1.017	0.983	0.986
13	lipid_align:561__align0014	27207	305.698	949.517	457.157	391	4308	854.855	617.018	856.958	619.619	596.177	0.962	194.795	25833503	772	2.726	9.83	25833503	13	825	524	105.178	180	1.04	0.962	0.987
14	lipid_align:561__align0015	27846	312.878	951.711	446.657	410	4891	856.574	616.198	858.464	618.719	604.016	0.959	195.144	26501331	777	2.72	10.322	26501331	14	847	520	101.828	185.825	1.014	0.986	0.986
15	lipid_align:561__align0016	27435	308.26	952.01	445.269	389	4851	857.317	617.71	858.962	619.875	598.43	0.963	194.651	26118408	777	2.659	9.568	26118408	15	809	700	59.087	181.784	1.047	0.955	0.986
16	lipid_align:561__align0017	27192	305.529	952.32	446.201	431	4758	859.202	617.49	859.949	619.879	600.162	0.949	193.041	25895476	769	2.68	9.643	25895476	16	857	521	98.34	182	1.044	0.958	0.983
17	lipid_align:561__align0018	27609	310.215	946.063	487.2	365	4865	854.364	615.789	856.849	619.651	601.252	0.96	194.756	26119844	768	3.132	13.406	26119844	17	776	675	39.165	186.347	1.015	0.985	0.985
18	lipid_align:561__align0019	26824	301.394	965.335	510.044	362	5158	854.771	616.566	856.9	620.341	593.496	0.957	197.8	25894136	775	3.246	14.875	25894136	18	804	703	53.014	179	1.063	0.941	0.984
19	lipid_align:561__align0020	28369	318.754	955.19	490.259	392	5139	859.572	616.035	861.162	620.579	611.941	0.952	198.645	27097772	771	3.073	13.733	27097772	19	809	532	122.25	187.03	1.018	0.982	0.981
20	lipid_align:561__align0021	27231	305.968	956.192	487.003	408	5072	858.767	617.144	860.187	621.569	597.169	0.96	194.92	26038062	762	3.073	13.347	26038062	20	833	524	106.39	179.708	1.065	0.939	0.985
21	lipid_align:561__align0022	27634	310.496	936.331	482.954	379	5135	856.664	613.475	858.782	618.761	599.95	0.965	197.2	25874563	762	3.099	13.474	25874563	21	801	695	53.246	182	1.046	0.956	0.986
22	lipid_align:561__align0023	26984	303.192	952.966	479.356	409	5117	859.107	613.179	860.552	618.506	599.184	0.944	195.205	25714822	768	3.103	13.331	25714822	22	832	707	73.329	182	1.033	0.968	0.982
23	lipid_align:561__align0024	27176	305.35	926.431	463.789	381	5050	856.054	613.389	857.991	618.86	595.402	0.963	191.672	25176685	755	3.091	13.166	25176685	23	800	537	129.92	183.976	1.008	0.992	0.985
24	lipid_align:561__align0025	27597	310.08	927.545	459.473	405	5045	857.53	615.309	859.338	619.916	600.959	0.96	195.87	25597458	757	3.008	12.424	25597458	24	788	683	44.793	186	1.017	0.984	0.986
25	lipid_align:561__align0026	27257	306.26	924.277	452.47	350	4945	858.898	613.136	860.741	618.435	595.879	0.965	194.01	25193030	756	2.994	12.181	25193030	25	773	561	142.539	184.459	1.022	0.978	0.985
26	lipid_align:561__align0027	26680	299.776	932.693	460.6	371	4967	858.716	612.423	860.178	617.968	592.946	0.954	193.215	24884241	766	3.044	12.299	24884241	26	821	521	115.769	181.841	1.051	0.951	0.984
27	lipid_align:561__align0028	26400	296.63	926.939	435.81	389	4388	861.084	615.125	861.692	619.569	588.301	0.959	193.073	24471193	762	2.768	9.392	24471193	27	797	544	133.951	179.464	1.022	0.978	0.984
28	lipid_align:561__align0029	26685	299.833	910.791	418.384	373	4280	855.659	612.316	857.473	617.952	592.961	0.954	192.751	24304459	759	2.654	8.739	24304459	28	773	659	26.831	181	1.007	0.993	0.986
29	lipid_align:561__align0030	25645	288.147	904.508	405.107	409	4153	855.722	613.497	857.113	618.429	579.563	0.959	186.097	23196120	751	2.687	8.795	23196120	29	825	525	110.772	177	1.003	0.997	0.988
30	lipid_align:561__align0031	25262	283.844	924.76	412.75	398	4167	857.857	611.684	859.007	617.178	575.594	0.958	184.621	23361293	760	2.584	7.896	23361293	30	793	545	133.464	179.113	1.009	0.991	0.983
31	lipid_align:561__align0032	25454	286.001	910.227	395.934	388	4259	858.863	611.931	859.89	617.326	581.564	0.946	191.094	23168911	751	2.545	7.717	23168911	31	777	655	24.419	177.866	1.021	0.979	0.983
32	lipid_align:561__align0033	26980	303.147	900.883	389.925	379	4046	857.241	615.909	858.483	620.82	597.484	0.95	194.25	24305824	754	2.458	7.343	24305824	32	807	533	125.572	182	1.032	0.969	0.984
33	lipid_align:561__align0034	25692	288.675	909.377	383.126	423	3896	863.05	615.395	862.887	619.982	582.359	0.952	189.708	23363725	756	2.536	7.623	23363725	33	773	647	15.282	179	1.018	0.983	0.983
34	lipid_align:561__align0035	24613	276.552	909.499	382.714	409	3753	858.83	614.602	859.702	618.969	569.106	0.955	190.066	22385499	759	2.561	7.549	22385499	34	773	660	26.565	172	1.056	0.947	0.987
35	lipid_align:561__align0036	26403	296.664	901.875	384.552	388	3651	858.105	616.591	859.205	621.028	585.041	0.969	189.256	23812195	752	2.435	6.837	23812195	35	825	528	110.733	179.118	1.029	0.972	0.989
36	lipid_align:561__align0037	24311	273.158	903.168	381.605	422	3564	857.614	613.336	857.706	618.226	564.427	0.959	184.361	21956913	751	2.52	6.902	21956913	36	833	525	108.337	172	1.032	0.969	0.985
37	lipid_align:561__align0038	24770	278.316	897.515	378.921	438	3489	857.416	616.228	857.787	620.829	567.114	0.968	187.323	22231442	747	2.392	6.139	22231442	37	800	544	130.236	173	1.04	0.962	0.987
38	lipid_align:561__align0039	24933	280.147	881.296	374.141	360	3450	852.403	611.85	853.684	616.439	566.91	0.975	189.011	21973358	746	2.482	6.876	21973358	38	773	667	37.476	172.507	1.04	0.961	0.989
39	lipid_align:561__align0040	25587	287.496	876.297	370.247	361	3442	854.057	611.337	855.278	616.534	576.845	0.966	186.507	22421799	744	2.399	6.477	22421799	39	843	517	101.129	178.843	1.032	0.969	0.987
40	lipid_align:561__align0041	22289	250.439	3240.18	3656.12	433	16383	854.951	618.617	836.121	612.442	549.35	0.928	181.472	72220460	1464	1.887	2.997	72220460	40	781	661	31.938	165.463	1.043	0.959	0.979
41	lipid_align:561__align0042	20866	234.45	3211.39	3348.66	333	16383	862.858	615.834	846.374	610.967	537.713	0.907	184.629	67008908	1604	1.833	3.01	67008908	41	797	669	39.726	153.374	1.136	0.881	0.976

## Sheet: Fig2B
	Location	E:\Data\UChicago\bigmike\051110_5s_NonAdh_Day2Mix_10ulbebbinto60

## Sheet: Fig2C
	Location	E:\Data\UChicago\bigmike\051010_BlebRegCort_PolyLys

## Sheet: Fig2D
	Location	E:\Data\UChicago\bigmike\051710_PolyLys_NonAdh_Day1Prot_BlebCort_ActSpunMyoBakup\caughtdynamicsgroup1

## Sheet: Fig2E
	Location	E:\Data\UChicago\bigmike\051010_BlebRegCort_PolyLys

## Sheet: Fig3A
	Location	E:\UChicago\bigmike\051710_PolyLys_NonAdh_Day1Prot_BlebCort_ActSpunMyoBakup\caughtdynamicsgroup1

[truncated: 36 more sheets: Fig3B, Fig3C, Fig3D, Fig3E_p1, Fig3E_p2, Fig3F, Fig3G, Fig3H, Fig3I, Fig4A, Fig4B, Fig4CD, Fig4E, Fig4FG, Fig4G-inset, Fig4H, Fig5AB, Fig5C, Fig5D, Fig5E …]
